# Supplementary material for: A Novel Peptide-Based Enzyme-Linked Immunosorbent Assay (ELISA) for Detection of Neutralizing Antibodies Against NADC30-like PRRSV GP5 Protein
Source: Int J Mol Sci. 2025 Mar 14;26(6):2619. doi: 10.3390/ijms26062619 (PMC11941917; doi:10.3390/ijms26062619)
Supplement: Supplementary file 1 [file ijms-26-02619-s001.zip]

Archive with 5 entries (5 files):
- Supplementary Figures.pdf
- Supplementary Table 1.xlsx
- Supplementary Table 2.pdf
- Supplementary Table 3.pdf
- Supplementary Table 4.pdf
