# Supplementary material for: A Novel Peptide-Based Enzyme-Linked Immunosorbent Assay (ELISA) for Detection of Neutralizing Antibodies Against NADC30-like PRRSV GP5 Protein
Source: Int J Mol Sci. 2025 Mar 14;26(6):2619. doi: 10.3390/ijms26062619 (PMC11941917; doi:10.3390/ijms26062619)
Supplement: Supplementary file 1 [file ijms-26-02619-s001.zip › Supplementary Table 1.xlsx]

## Sheet: Sheet1
Table S2 The identity of N epitopes across different PRRSV stains
Table S1. The identity of GP5 epitopes across different PRRSV stains
GenBank accession	identical		Genotypes
	Epitope 1 (WR)	Epitope 2 (QWGRP)
KR706343.1	Yes	Yes	PRRSV 2	Lineage 1
KX758249.1	Yes	Yes	PRRSV 2	Lineage 1
MH500776.1	Yes	Yes	PRRSV 2	Lineage 1
DQ477786.1	Yes	No(RWGRP)	PRRSV 2	Lineage 1
EF442777.1	Yes	Yes	PRRSV 2	Lineage 1
DQ306877.1	Yes	No(RWGRP)	PRRSV 2	Lineage 1
AY297118.1	Yes	No(RWGRP)	PRRSV 2	Lineage 1
OR293434.1	Yes	Yes	PRRSV 2	Lineage 1
OR293411.1	Yes	Yes	PRRSV 2	Lineage 1
OR293442.1	Yes	Yes	PRRSV 2	Lineage 1
OR634976.1	Yes	Yes	PRRSV 2	Lineage 1
OR634974.1	Yes	Yes	PRRSV 2	Lineage 1
OR293412.1	Yes	Yes	PRRSV 2	Lineage 1
MF326985.1	Yes	Yes	PRRSV 2	Lineage 1
OR293427.1	Yes	Yes	PRRSV 2	Lineage 1
OR293444.1	Yes	Yes	PRRSV 2	Lineage 1
OR293439.1	Yes	Yes	PRRSV 2	Lineage 1
OR293406.1	Yes	Yes	PRRSV 2	Lineage 1
OR293404.1	Yes	Yes	PRRSV 2	Lineage 1
OR293453.1	Yes	Yes	PRRSV 2	Lineage 1
OR293463.1	Yes	Yes	PRRSV 2	Lineage 1
OR293454.1	Yes	Yes	PRRSV 2	Lineage 1
OR293644.1	Yes	Yes	PRRSV 2	Lineage 1
OR293643.1	Yes	Yes	PRRSV 2	Lineage 1
OR293632.1	Yes	Yes	PRRSV 2	Lineage 1
OR293738.1	Yes	Yes	PRRSV 2	Lineage 1
OR293723.1	Yes	No(QWCRP)	PRRSV 2	Lineage 1
OR293729.1	Yes	No(QWCRP)	PRRSV 2	Lineage 1
OR293665.1	Yes	Yes	PRRSV 2	Lineage 1
OR293660.1	Yes	Yes	PRRSV 2	Lineage 1
OR293681.1	Yes	Yes	PRRSV 2	Lineage 1
OR293670.1	Yes	Yes	PRRSV 2	Lineage 1
JQ656257.1	Yes	Yes	PRRSV 2	Lineage 1
KR921463.1	Yes	Yes	PRRSV 2	Lineage 1
KR154371.1	Yes	Yes	PRRSV 2	Lineage 1
KY996364.1	Yes	Yes	PRRSV 2	Lineage 1
OR293604.1	Yes	Yes	PRRSV 2	Lineage 1
EU758677.1	Yes	Yes	PRRSV 2	Lineage 1
OR293595.1	Yes	Yes	PRRSV 2	Lineage 1
OR293619.1	Yes	Yes	PRRSV 2	Lineage 1
OR293597.1	Yes	Yes	PRRSV 2	Lineage 1
OR293709.1	Yes	Yes	PRRSV 2	Lineage 1
OR293698.1	Yes	Yes	PRRSV 2	Lineage 1
OR634975.1	Yes	Yes	PRRSV 2	Lineage 1
OR293699.1	Yes	No(QWCRP)	PRRSV 2	Lineage 1
OR293707.1	Yes	No(QWGRL)	PRRSV 2	Lineage 1
OR293710.1	Yes	Yes	PRRSV 2	Lineage 1
OR293686.1	Yes	Yes	PRRSV 2	Lineage 1
OR293493.1	Yes	Yes	PRRSV 2	Lineage 1
OR293500.1	Yes	Yes	PRRSV 2	Lineage 1
OR293496.1	Yes	Yes	PRRSV 2	Lineage 1
OR293543.1	Yes	Yes	PRRSV 2	Lineage 1
OR634972.1	Yes	Yes	PRRSV 2	Lineage 1
OR293550.1	Yes	Yes	PRRSV 2	Lineage 1
OR293566.1	Yes	Yes	PRRSV 2	Lineage 1
MN501131.1	Yes	Yes	PRRSV 2	Lineage 1
OR293536.1	Yes	Yes	PRRSV 2	Lineage 1
MN502579.1	Yes	Yes	PRRSV 2	Lineage 1
OR293575.1	Yes	Yes	PRRSV 2	Lineage 1
OR293479.1	Yes	Yes	PRRSV 2	Lineage 1
MN499035.1	Yes	Yes	PRRSV 2	Lineage 1
OR293484.1	Yes	Yes	PRRSV 2	Lineage 1
OR293472.1	Yes	Yes	PRRSV 2	Lineage 1
OR293485.1	Yes	Yes	PRRSV 2	Lineage 1
KP860909.1	Yes	Yes	PRRSV 2	Lineage 1
MH370474.1	Yes	Yes	PRRSV 2	Lineage 1
KY412888.1	Yes	Yes	PRRSV 2	Lineage 1
KX815423.1	Yes	Yes	PRRSV 2	Lineage 1
KT945017.1	Yes	Yes	PRRSV 2	Lineage 1
EU758940.1	Yes	Yes	PRRSV 2	Lineage 2
DQ474791.1	Yes	Yes	PRRSV 2	Lineage 2
EU758687.1	Yes	Yes	PRRSV 2	Lineage 2
KP998476.1	Yes	No(QWGHP)	PRRSV 2	Lineage 3
JQ308798.1	Yes	No(RWGHP)	PRRSV 2	Lineage 3
JN662424.1	Yes	No(QWGHP)	PRRSV 2	Lineage 3
AF121131.1	Yes	No(RWGRP)	PRRSV 2	Lineage 3
AY881994.1	Yes	No(QWGRL)	PRRSV 2	Lineage 3
KR018789.1	Yes	No(RWGHP)	PRRSV 2	Lineage 3
KR612148.1	Yes	No(RWGHP)	PRRSV 2	Lineage 3
KR018751.1	Yes	No(RWGHP)	PRRSV 2	Lineage 3
KR018775.1	Yes	No(RWGHP)	PRRSV 2	Lineage 3
KR612143.1	Yes	No(RWGHP)	PRRSV 2	Lineage 3
KR018757.1	Yes	No(RWGHP)	PRRSV 2	Lineage 3
KR612146.1	Yes	No(RWGHP)	PRRSV 2	Lineage 3
KR018799.1	Yes	No(RWGHP)	PRRSV 2	Lineage 3
KR612137.1	Yes	No(RWGHP)	PRRSV 2	Lineage 3
KR018784.1	Yes	No(RWGHL)	PRRSV 2	Lineage 3
KR018798.1	Yes	No(RWGHP)	PRRSV 2	Lineage 3
KR612144.1	Yes	No(RWGHP)	PRRSV 2	Lineage 3
KR612165.1	Yes	No(RWGHL)	PRRSV 2	Lineage 3
KR612141.1	Yes	No(RWGHP)	PRRSV 2	Lineage 3
KR612147.1	Yes	No(RWGHP)	PRRSV 2	Lineage 3
KR018781.1	Yes	No(RWGHP)	PRRSV 2	Lineage 3
KR612153.1	Yes	No(RWGHP)	PRRSV 2	Lineage 3
AB811785.1	Yes	Yes	PRRSV 2	Lineage 4
AB175720.1	Yes	Yes	PRRSV 2	Lineage 4
AB546105.1	Yes	Yes	PRRSV 2	Lineage 4
AB546106.1	Yes	Yes	PRRSV 2	Lineage 4
AF066183.4	Yes	Yes	PRRSV 2	Lineage 5
AF331831.1	Yes	Yes	PRRSV 2	Lineage 5
U87392.3	Yes	Yes	PRRSV 2	Lineage 5
DQ355796.1	Yes	Yes	PRRSV 2	Lineage 5
EU755915.1	Yes	Yes	PRRSV 2	Lineage 5
DQ477424.1	Yes	Yes	PRRSV 2	Lineage 5
EU756203.1	Yes	Yes	PRRSV 2	Lineage 5
AF396835.1	Yes	Yes	PRRSV 2	Lineage 5
AY457635.1	Yes	Yes	PRRSV 2	Lineage 5
AY612613.1	Yes	Yes	PRRSV 2	Lineage 5
U66391.1	Yes	No(QWGHP)	PRRSV 2	Lineage 5
U66396.1	Yes	Yes	PRRSV 2	Lineage 5
U34299.1	Yes	Yes	PRRSV 2	Lineage 5
FJ175687.1	Yes	Yes	PRRSV 2	Lineage 5
AF535152.1	Yes	Yes	PRRSV 2	Lineage 5
AB175710.1	Yes	No(QWGHP)	PRRSV 2	Lineage 5
MG972956.1	Yes	No(RWGHL)	PRRSV 2	Lineage 5
AY641474.1	Yes	Yes	PRRSV 2	Lineage 5
AY615794.1	Yes	Yes	PRRSV 2	Lineage 5
AF176348.2	Yes	Yes	PRRSV 2	Lineage 5
EU360129.1	Yes	Yes	PRRSV 2	Lineage 5
FJ800771.1	Yes	Yes	PRRSV 2	Lineage 5
EU360128.1	Yes	Yes	PRRSV 2	Lineage 5
JX857698.1	Yes	Yes	PRRSV 2	Lineage 5
EU755863.1	Yes	Yes	PRRSV 2	Lineage 5
EU880442.2	Yes	No(QWARP)	PRRSV 2	Lineage 5
AY885248.1	Yes	Yes	PRRSV 2	Lineage 5
EU755614.1	Yes	Yes	PRRSV 2	Lineage 5
AF090173.1	Yes	Yes	PRRSV 2	Lineage 5
MN073147.1	Yes	Yes	PRRSV 2	Lineage 5
GQ914997.1	Yes	Yes	PRRSV 2	Lineage 5
EU755909.1	Yes	Yes	PRRSV 2	Lineage 5
EF442772.1	Yes	Yes	PRRSV 2	Lineage 5
EU755993.1	Yes	Yes	PRRSV 2	Lineage 5
MN073134.1	Yes	Yes	PRRSV 2	Lineage 5
LC557040.1	Yes	Yes	PRRSV 2	Lineage 5
DQ477481.1	Yes	Yes	PRRSV 2	Lineage 5
EU755776.1	Yes	Yes	PRRSV 2	Lineage 5
EU755775.1	Yes	Yes	PRRSV 2	Lineage 5
EU755860.1	Yes	Yes	PRRSV 2	Lineage 5
EU755994.1	Yes	Yes	PRRSV 2	Lineage 5
AY747596.1	Yes	Yes	PRRSV 2	Lineage 5
AJ223082.1	Yes	Yes	PRRSV 2	Lineage 5
AF159149.1	Yes	Yes	PRRSV 2	Lineage 5
EU755865.1	Yes	Yes	PRRSV 2	Lineage 5
EU755861.1	Yes	Yes	PRRSV 2	Lineage 5
EU755765.1	Yes	Yes	PRRSV 2	Lineage 5
OR143099.1	Yes	Yes	PRRSV 2	Lineage 5
EU755634.1	Yes	Yes	PRRSV 2	Lineage 5
AF095514.1	Yes	Yes	PRRSV 2	Lineage 5
MT796279.1	Yes	Yes	PRRSV 2	Lineage 5
EU755548.1	Yes	Yes	PRRSV 2	Lineage 5
EU755914.1	Yes	Yes	PRRSV 2	Lineage 5
EU756032.1	Yes	Yes	PRRSV 2	Lineage 5
EF484033.1	Yes	Yes	PRRSV 2	Lineage 5
KF416320.1	Yes	Yes	PRRSV 2	Lineage 5
EU755561.1	Yes	Yes	PRRSV 2	Lineage 5
EU755796.1	Yes	Yes	PRRSV 2	Lineage 5
EU755649.1	Yes	Yes	PRRSV 2	Lineage 5
EU880443.3	Yes	No(QWARP)	PRRSV 2	Lineage 5
EU755640.1	Yes	Yes	PRRSV 2	Lineage 5
EU880441.2	Yes	No(QWARP)	PRRSV 2	Lineage 5
EU755648.1	Yes	Yes	PRRSV 2	Lineage 5
EU755479.1	Yes	Yes	PRRSV 2	Lineage 5
EU755774.1	Yes	Yes	PRRSV 2	Lineage 5
MT796267.1	Yes	Yes	PRRSV 2	Lineage 5
EU755639.1	Yes	Yes	PRRSV 2	Lineage 5
FJ422125.1	Yes	Yes	PRRSV 2	Lineage 5
MN073135.1	Yes	Yes	PRRSV 2	Lineage 5
EU755451.1	Yes	Yes	PRRSV 2	Lineage 5
EU755950.1	Yes	Yes	PRRSV 2	Lineage 5
ON420713.1	Yes	Yes	PRRSV 2	Lineage 5
EU759293.1	Yes	Yes	PRRSV 2	Lineage 5
DQ477902.1	Yes	Yes	PRRSV 2	Lineage 5
DQ477910.1	Yes	Yes	PRRSV 2	Lineage 5
ON100578.1	Yes	Yes	PRRSV 2	Lineage 5
EU755974.1	Yes	Yes	PRRSV 2	Lineage 5
ON100583.1	Yes	Yes	PRRSV 2	Lineage 5
JN809806.1	Yes	Yes	PRRSV 2	Lineage 5
MN073136.1	Yes	Yes	PRRSV 2	Lineage 5
MZ304494.1	Yes	Yes	PRRSV 2	Lineage 5
EU755778.1	Yes	Yes	PRRSV 2	Lineage 5
KP245837.1	Yes	Yes	PRRSV 2	Lineage 5
EU755795.1	Yes	Yes	PRRSV 2	Lineage 5
EU755772.1	Yes	Yes	PRRSV 2	Lineage 5
KT903752.1	Yes	Yes	PRRSV 2	Lineage 5
EU755887.1	Yes	Yes	PRRSV 2	Lineage 5
OP373987.1	Yes	Yes	PRRSV 2	Lineage 5
GU327369.1	Yes	Yes	PRRSV 2	Lineage 5
OL422843.1	Yes	Yes	PRRSV 2	Lineage 5
MZ304484.1	Yes	Yes	PRRSV 2	Lineage 5
DQ477848.1	Yes	Yes	PRRSV 2	Lineage 6
DQ474769.1	Yes	Yes	PRRSV 2	Lineage 6
DQ477885.1	Yes	Yes	PRRSV 2	Lineage 6
DQ477856.1	Yes	Yes	PRRSV 2	Lineage 6
AF396841.1	Yes	Yes	PRRSV 2	Lineage 6
U66380.1	Yes	Yes	PRRSV 2	Lineage 6
AF184212.1	Yes	Yes	PRRSV 2	Lineage 7
AF066384.1	Yes	Yes	PRRSV 2	Lineage 7
EU755263.1	Yes	Yes	PRRSV 2	Lineage 7
DQ779791.1	Yes	Yes	PRRSV 2	Lineage 7
GQ330474.2	Yes	Yes	PRRSV 2	Lineage 7
MN073128.1	Yes	Yes	PRRSV 2	Lineage 7
MZ304555.1	Yes	Yes	PRRSV 2	Lineage 7
EU755955.1	Yes	Yes	PRRSV 2	Lineage 7
EU756424.1	Yes	Yes	PRRSV 2	Lineage 7
MZ304553.1	Yes	Yes	PRRSV 2	Lineage 7
MZ304559.1	Yes	Yes	PRRSV 2	Lineage 7
MZ304561.1	Yes	Yes	PRRSV 2	Lineage 7
MZ304560.1	Yes	Yes	PRRSV 2	Lineage 7
MZ304562.1	Yes	Yes	PRRSV 2	Lineage 7
MZ304552.1	Yes	Yes	PRRSV 2	Lineage 7
DQ476904.1	Yes	Yes	PRRSV 2	Lineage 7
MZ304554.1	Yes	Yes	PRRSV 2	Lineage 7
MN073129.1	Yes	Yes	PRRSV 2	Lineage 7
OR293807.1	Yes	Yes	PRRSV 2	Lineage 7
OR293792.1	Yes	Yes	PRRSV 2	Lineage 7
MN500029.1	Yes	Yes	PRRSV 2	Lineage 7
OR293793.1	Yes	Yes	PRRSV 2	Lineage 7
MZ304551.1	Yes	Yes	PRRSV 2	Lineage 7
OR293803.1	Yes	Yes	PRRSV 2	Lineage 7
MZ304558.1	Yes	Yes	PRRSV 2	Lineage 7
MN500031.1	Yes	Yes	PRRSV 2	Lineage 7
OR293804.1	Yes	Yes	PRRSV 2	Lineage 7
OR293811.1	Yes	Yes	PRRSV 2	Lineage 7
OR293797.1	Yes	Yes	PRRSV 2	Lineage 7
DQ475106.1	Yes	Yes	PRRSV 2	Lineage 7
OR293821.1	Yes	Yes	PRRSV 2	Lineage 7
OR293820.1	Yes	Yes	PRRSV 2	Lineage 7
AY032626.1	Yes	No(QWGRL)	PRRSV 2	Lineage 8
EU807840.1	Yes	No(QWGRL)	PRRSV 2	Lineage 8
FJ536165.1	Yes	No(QWGRL)	PRRSV 2	Lineage 8
GU269541.1	Yes	No(QWGRL)	PRRSV 2	Lineage 8
EF112445.1	Yes	No(LWGRL)	PRRSV 2	Lineage 8
FJ548853.1	Yes	No(LWGRL)	PRRSV 2	Lineage 8
EF635006.1	Yes	No(QWGRL)	PRRSV 2	Lineage 8
EU860248.1	Yes	No(QWGRL)	PRRSV 2	Lineage 8
FJ393456.1	Yes	No(QWGRL)	PRRSV 2	Lineage 8
EF517962.1	Yes	No(QWGRL)	PRRSV 2	Lineage 8
GU232738.1	Yes	No(QWGRL)	PRRSV 2	Lineage 8
FJ895329.1	Yes	No(QWGRL)	PRRSV 2	Lineage 8
HQ315837.1	Yes	No(QWGRL)	PRRSV 2	Lineage 8
JX192637.1	Yes	No(QWGRL)	PRRSV 2	Lineage 8
MF095196.1	Yes	No(QWGRL)	PRRSV 2	Lineage 8
MF095410.1	Yes	No(QWGRL)	PRRSV 2	Lineage 8
MF095411.1	Yes	No(QWGRL)	PRRSV 2	Lineage 8
JX046269.1	Yes	No(QWGRL)	PRRSV 2	Lineage 8
EU480745.1	Yes	No(QWGRL)	PRRSV 2	Lineage 8
EU148490.1	Yes	No(QWGRL)	PRRSV 2	Lineage 8
EU480728.1	Yes	No(QWGRL)	PRRSV 2	Lineage 8
EU148488.1	Yes	No(QWGRL)	PRRSV 2	Lineage 8
EU399856.1	Yes	No(QWGRL)	PRRSV 2	Lineage 8
KF287140.1	Yes	No(QWGRL)	PRRSV 2	Lineage 8
EU480731.1	Yes	No(QWGRL)	PRRSV 2	Lineage 8
EU148494.1	Yes	No(QWGRL)	PRRSV 2	Lineage 8
EU399855.1	Yes	No(QWGRL)	PRRSV 2	Lineage 8
JQ828948.1	Yes	No(QWGRL)	PRRSV 2	Lineage 8
EU213094.1	Yes	No(QWGRL)	PRRSV 2	Lineage 8
JX046293.1	Yes	No(QWGRL)	PRRSV 2	Lineage 8
EU399857.1	Yes	No(QWGRL)	PRRSV 2	Lineage 8
KF815525.1	Yes	No(RWGRL)	PRRSV 2	Lineage 8
EU708726.1	Yes	No(QWGRL)	PRRSV 2	Lineage 8
KC454387.1	Yes	No(QWGRL)	PRRSV 2	Lineage 8
KJ002451.1	Yes	No(RWGRP)	PRRSV 2	Lineage 8
AY262352.1	Yes	No(QWGRL)	PRRSV 2	Lineage 8
JN654458.1	Yes	No(QWGRL)	PRRSV 2	Lineage 8
AF176433.1	Yes	No(QWGRL)	PRRSV 2	Lineage 8
AY545985.1	Yes	No(QWGRL)	PRRSV 2	Lineage 8
AF339494.1	Yes	No(QWGRL)	PRRSV 2	Lineage 8
EF150361.1	Yes	No(QWGRL)	PRRSV 2	Lineage 8
AF396844.1	Yes	No(QWGRL)	PRRSV 2	Lineage 8
EU556180.1	Yes	No(QWGRL)	PRRSV 2	Lineage 8
AY656990.1	Yes	No(RWGRL)	PRRSV 2	Lineage 8
U66390.1	Yes	Yes	PRRSV 2	Lineage 8
MK689078.1	Yes	No(RWGRP)	PRRSV 2	Lineage 8
KP742987.1	Yes	No(RWGRP)	PRRSV 2	Lineage 8
KX815410.1	Yes	No(RWGRL)	PRRSV 2	Lineage 8
MK279739.1	Yes	No(RWGRL)	PRRSV 2	Lineage 8
KT208341.1	Yes	No(RWGRL)	PRRSV 2	Lineage 8
OL981186.1	Yes	No(RWGRL)	PRRSV 2	Lineage 8
MT379661.1	Yes	No(RWGRP)	PRRSV 2	Lineage 8
MK507135.1	Yes	No(RWGRP)	PRRSV 2	Lineage 8
KP771783.1	Yes	No(RWGRP)	PRRSV 2	Lineage 8
MK507132.1	Yes	No(RWGRP)	PRRSV 2	Lineage 8
KU898932.1	Yes	No(RWGRP)	PRRSV 2	Lineage 8
KU997031.1	Yes	No(RWGRP)	PRRSV 2	Lineage 8
MT416541.1	Yes	No(RWGRP)	PRRSV 2	Lineage 8
MT708500.1	Yes	No(RWGRL)	PRRSV 2	Lineage 8
KU898924.1	Yes	No(RWGRP)	PRRSV 2	Lineage 8
KU898933.1	Yes	No(RWGRP)	PRRSV 2	Lineage 8
MK279740.1	Yes	No(RWGRL)	PRRSV 2	Lineage 8
KY798925.1	Yes	No(RWGRP)	PRRSV 2	Lineage 8
HQ679913.1	Yes	No(RWGRL)	PRRSV 2	Lineage 8
MK689135.1	Yes	No(RWGRP)	PRRSV 2	Lineage 8
KU997065.1	Yes	No(RWGRL)	PRRSV 2	Lineage 8
OL422826.1	Yes	No(RWGRP)	PRRSV 2	Lineage 8
OQ924471.1	Yes	No(RWGRL)	PRRSV 2	Lineage 8
KX253992.1	Yes	No(LWGRP)	PRRSV 2	Lineage 8
OQ924466.1	Yes	No(RWGRL)	PRRSV 2	Lineage 8
MN548292.1	Yes	No(RWGRL)	PRRSV 2	Lineage 8
MK507128.1	Yes	No(RWGRL)	PRRSV 2	Lineage 8
OR253659.1	Yes	No(RWGRL)	PRRSV 2	Lineage 8
MK689134.1	Yes	No(RWGRL)	PRRSV 2	Lineage 8
KX077655.1	Yes	No(RWGRL)	PRRSV 2	Lineage 8
OR253670.1	Yes	No(RWGRL)	PRRSV 2	Lineage 8
MG605043.1	Yes	No(RWGRP)	PRRSV 2	Lineage 8
OR253667.1	Yes	No(RWGRL)	PRRSV 2	Lineage 8
OP219614.1	Yes	No(RWGRP)	PRRSV 2	Lineage 8
MN547967.1	Yes	No(RWGRL)	PRRSV 2	Lineage 8
OR253675.1	Yes	No(RWGRL)	PRRSV 2	Lineage 8
KX815430.1	Yes	No(RWGRL)	PRRSV 2	Lineage 8
MK943861.1	Yes	No(RWGRL)	PRRSV 2	Lineage 8
MK079305.1	Yes	No(RWGRL)	PRRSV 2	Lineage 8
MT268961.1	Yes	No(RWGRL)	PRRSV 2	Lineage 8
OP219615.1	Yes	No(RWGRP)	PRRSV 2	Lineage 8
OR253672.1	Yes	No(RWGRL)	PRRSV 2	Lineage 8
OR253668.1	Yes	No(RWGRL)	PRRSV 2	Lineage 8
OQ924467.1	Yes	No(RWGRL)	PRRSV 2	Lineage 8
KX510269.1	Yes	No(RWGRL)	PRRSV 2	Lineage 8
KY964304.1	Yes	Yes	PRRSV 2	Lineage 8
OR253676.1	Yes	No(RWGRL)	PRRSV 2	Lineage 8
KP742986.1	Yes	No(LWGRL)	PRRSV 2	Lineage 8
KX815431.1	Yes	No(RWGRL)	PRRSV 2	Lineage 8
KU163053.1	Yes	No(QWGRL)	PRRSV 2	Lineage 8
OR253661.1	Yes	No(RWGRL)	PRRSV 2	Lineage 8
KP179402.1	Yes	No(LWGRL)	PRRSV 2	Lineage 8
KJ591659.1	Yes	No(LWGRL)	PRRSV 2	Lineage 8
KT022072.1	Yes	No(LWGRL)	PRRSV 2	Lineage 8
MF124329.1	No(WH)	No(RWGHP)	PRRSV 2	Lineage 8
KT961406.1	No(WH)	No(QWGRL)	PRRSV 2	Lineage 8
KX815427.1	Yes	No(LWGRP)	PRRSV 2	Lineage 8
KX815429.1	Yes	No(RWCRL)	PRRSV 2	Lineage 8
KX815409.1	Yes	No(RWGRL)	PRRSV 2	Lineage 8
MF196905.1	Yes	No(RWGHP)	PRRSV 2	Lineage 8
MF196906.1	Yes	Yes	PRRSV 2	Lineage 8
KY495780.1	Yes	No(RWGHL)	PRRSV 2	Lineage 8
KX357708.1	Yes	No(RWGRP)	PRRSV 2	Lineage 8
KY290748.1	Yes	No(RWGRL)	PRRSV 2	Lineage 8
MK759853.1	Yes	No(RWGRP)	PRRSV 2	Lineage 8
MK906026.1	Yes	No(RWGRL)	PRRSV 2	Lineage 8
KU997029.1	Yes	No(RWGRL)	PRRSV 2	Lineage 8
KU997088.1	Yes	No(RWGRL)	PRRSV 2	Lineage 8
OQ355630.1	Yes	No(RWGRL)	PRRSV 2	Lineage 8
MK943853.1	Yes	No(RWGRL)	PRRSV 2	Lineage 8
OQ920849.1	Yes	No(RWGRL)	PRRSV 2	Lineage 8
MW627193.1	Yes	No(RWGRL)	PRRSV 2	Lineage 8
MT316312.1	Yes	No(RWGRL)	PRRSV 2	Lineage 8
KX077661.1	Yes	No(RWGRL)	PRRSV 2	Lineage 8
KX815407.1	Yes	No(RWGRL)	PRRSV 2	Lineage 8
OQ355628.1	Yes	No(RWGRL)	PRRSV 2	Lineage 8
AY656989.1	Yes	Yes	PRRSV 2	Lineage 9
EU556160.1	Yes	Yes	PRRSV 2	Lineage 9
EU755462.1	Yes	Yes	PRRSV 2	Lineage 9
DQ475597.1	Yes	Yes	PRRSV 2	Lineage 9
EU556162.1	Yes	Yes	PRRSV 2	Lineage 9
DQ475137.1	Yes	Yes	PRRSV 2	Lineage 9
DQ480117.1	Yes	Yes	PRRSV 2	Lineage 9
EU757033.1	Yes	Yes	PRRSV 2	Lineage 9
AY318773.1	Yes	Yes	PRRSV 2	Lineage 9
AY318774.1	Yes	Yes	PRRSV 2	Lineage 9
AB175725.1	Yes	Yes	PRRSV 2	Lineage 9
U66379.1	Yes	Yes	PRRSV 2	Lineage 9
EU755872.1	Yes	Yes	PRRSV 2	Lineage 9
DQ477332.1	Yes	Yes	PRRSV 2	Lineage 9
EU755871.1	Yes	Yes	PRRSV 2	Lineage 9
EU755870.1	Yes	Yes	PRRSV 2	Lineage 9
DQ477344.1	Yes	Yes	PRRSV 2	Lineage 9
DQ477312.1	Yes	Yes	PRRSV 2	Lineage 9
EU755401.1	Yes	Yes	PRRSV 2	Lineage 9
DQ477298.1	Yes	Yes	PRRSV 2	Lineage 9
AF339493.1	Yes	Yes	PRRSV 2	Lineage 9
M96262.2	No(WK)	No(QWEA-)	PRRSV 1	Subtype 1
DQ477805.1	No(WK)	No(QWEA-)	PRRSV 1	Subtype 1
NC_043487.1	No(WK)	No(QWEA-)	PRRSV 1	Subtype 1
AF253532.1	No(WK)	No(QWEA-)	PRRSV 1	Subtype 1
HM755889.1	No(WK)	No(QWEA-)	PRRSV 1	Subtype 1
AY588319.1	No(WK)	No(QWEA-)	PRRSV 1	Subtype 1
MN175678.1	No(WK)	No(QWEA-)	PRRSV 1	Subtype 1
HM755890.1	No(WK)	No(QWEA-)	PRRSV 1	Subtype 1
HM755897.1	No(WK)	No(QWEA-)	PRRSV 1	Subtype 1
HM755891.1	No(WK)	No(QWEA-)	PRRSV 1	Subtype 1
AY633973.1	No(WK)	No(QWEA-)	PRRSV 1	Subtype 1
HM755892.1	No(WK)	No(QWEA-)	PRRSV 1	Subtype 1
HM755894.1	No(WK)	No(QWEA-)	PRRSV 1	Subtype 1
HM755896.1	No(WK)	No(QWEA-)	PRRSV 1	Subtype 1
OL961823.1	No(WK)	No(QWEA-)	PRRSV 1	Subtype 1
HM755893.1	No(WK)	No(QWEA-)	PRRSV 1	Subtype 1
AF253535.1	No(WK)	No(QWEA-)	PRRSV 1	Subtype 1
HM755895.1	No(WK)	No(QWEA-)	PRRSV 1	Subtype 1
AF253534.1	No(WK)	No(QWEA-)	PRRSV 1	Subtype 1
KU168951.1	No(WK)	No(QWKA-)	PRRSV 1	Subtype 1
AY035923.1	No(WK)	No(QWEA-)	PRRSV 1	Subtype 1
JF730988.1	No(WK)	No(QWEA-)	PRRSV 1	Subtype 1
MT629567.1	No(WK)	No(QWEA-)	PRRSV 1	Subtype 1
MN102177.1	No(WK)	No(QWEA-)	PRRSV 1	Subtype 1
MK404298.1	No(WK)	No(QWEA-)	PRRSV 1	Subtype 1
JF730986.1	No(WK)	No(QWEA-)	PRRSV 1	Subtype 1
AY035939.1	No(WK)	No(QWEA-)	PRRSV 1	Subtype 1
MT629192.1	No(WK)	No(QWEA-)	PRRSV 1	Subtype 1
MN102195.1	No(WK)	No(QWEA-)	PRRSV 1	Subtype 1
KR296711.1	No(WK)	No(QWEA-)	PRRSV 1	Subtype 1
MK404238.1	No(WK)	No(QWEA-)	PRRSV 1	Subtype 1
MK404245.1	No(WK)	No(QWEA-)	PRRSV 1	Subtype 1
MT629245.1	No(WK)	No(QWEA-)	PRRSV 1	Subtype 1
MK404242.1	No(WK)	No(QWEA-)	PRRSV 1	Subtype 1
FJ705416.1	No(WK)	No(QWEA-)	PRRSV 1	Subtype 1
JN862429.1	No(WK)	No(QWEA-)	PRRSV 1	Subtype 1
AY035900.1	No(WK)	No(QWEA-)	PRRSV 1	Subtype 1
AY035922.1	No(WK)	No(QWEA-)	PRRSV 1	Subtype 1
JN862375.1	No(WK)	No(QWEA-)	PRRSV 1	Subtype 1
MT311657.1	No(WK)	No(QWEA-)	PRRSV 1	Subtype 1
KC862509.1	No(WK)	No(QWEA-)	PRRSV 1	Subtype 1
MN102223.1	No(WK)	No(QWEA-)	PRRSV 1	Subtype 1
MT629300.1	No(WK)	No(QWEA-)	PRRSV 1	Subtype 1
MT629484.1	No(WK)	No(QWEA-)	PRRSV 1	Subtype 1
JN862406.1	No(WK)	No(QWEA-)	PRRSV 1	Subtype 1
MK404240.1	No(WK)	No(QWEA-)	PRRSV 1	Subtype 1
MT629355.1	No(WK)	No(QWEA-)	PRRSV 1	Subtype 1
MT311646.1	No(WK)	No(QWEA-)	PRRSV 1	Subtype 1
MT629618.1	No(WK)	No(QWEA-)	PRRSV 1	Subtype 1
MK404279.1	No(WK)	No(QWEA-)	PRRSV 1	Subtype 1
DQ064787.1	No(WK)	No(QWEA-)	PRRSV 1	Subtype 1
MK404236.1	No(WK)	No(QWEA-)	PRRSV 1	Subtype 1
AY615786.1	No(WK)	No(QWEA-)	PRRSV 1	Subtype 1
JN862384.1	No(WK)	No(QWEA-)	PRRSV 1	Subtype 1
JN862377.1	No(WK)	No(QWEA-)	PRRSV 1	Subtype 1
AY035919.1	No(WK)	No(QWEA-)	PRRSV 1	Subtype 1
JN862395.1	No(WK)	No(QWEA-)	PRRSV 1	Subtype 1
MN102287.1	No(WK)	No(QWEA-)	PRRSV 1	Subtype 1
MT629453.1	No(WK)	No(QWEA-)	PRRSV 1	Subtype 1
MT629080.1	No(WK)	No(QWEA-)	PRRSV 1	Subtype 1
MT629096.1	No(WK)	No(QWEA-)	PRRSV 1	Subtype 1
MT629381.1	No(WK)	No(QWEA-)	PRRSV 1	Subtype 1
MT629353.1	No(WK)	No(QWEA-)	PRRSV 1	Subtype 1
MT629272.1	No(WK)	No(QWEA-)	PRRSV 1	Subtype 1
MT629124.1	No(WK)	No(QWEA-)	PRRSV 1	Subtype 1
MT629425.1	No(WK)	No(QWEA-)	PRRSV 1	Subtype 1
MT629196.1	No(WK)	No(QWEA-)	PRRSV 1	Subtype 1
MT629606.1	No(WK)	No(QWEA-)	PRRSV 1	Subtype 1
MT629131.1	No(WK)	No(QWEA-)	PRRSV 1	Subtype 1
MT629379.1	No(WK)	No(QWEA-)	PRRSV 1	Subtype 1
MT629276.1	No(WK)	No(QWEA-)	PRRSV 1	Subtype 1
GU047344.1	No(WK)	No(QWEA-)	PRRSV 1	Subtype 1
EU076704.1	Yes	No(QWEA-)	PRRSV 1	Subtype 1
KF287131.1	Yes	No(QWEA-)	PRRSV 1	Subtype 1
KF287130.1	Yes	No(QWEA-)	PRRSV 1	Subtype 1
KF287129.1	Yes	No(QWEA-)	PRRSV 1	Subtype 1
KF001144.1	No(WK)	No(QWEA-)	PRRSV 1	Subtype 1
KT224385.1	No(WK)	No(QWEA-)	PRRSV 1	Subtype 1
GU047345.1	No(WK)	No(QWEA-)	PRRSV 1	Subtype 1
KP860913.1	No(WK)	No(QWEA-)	PRRSV 1	Subtype 1
GU067771.1	No(WK)	No(QWEA-)	PRRSV 1	Subtype 1
KX668221.1	No(WK)	No(QWEA-)	PRRSV 1	Subtype 2
KC714025.1	No(WK)	No(-----)	PRRSV 1	Subtype 2
DQ324682.1	No(WK)	No(-----)	PRRSV 1	Subtype 2
AF378803.1	No(WK)	No(-----)	PRRSV 1	Subtype 2
AF378801.1	No(WK)	No(-----)	PRRSV 1	Subtype 2
DQ324667.1	No(WK)	No(-----)	PRRSV 1	Subtype 2
KT828664.1	No(WK)	No(-----)	PRRSV 1	Subtype 2
DQ324689.1	No(WK)	No(-----)	PRRSV 1	Subtype 2
KT828662.1	No(WK)	No(-----)	PRRSV 1	Subtype 2
KT828661.1	No(WK)	No(-----)	PRRSV 1	Subtype 2
KC714026.1	No(WK)	No(-----)	PRRSV 1	Subtype 2
KT828663.1	No(WK)	No(-----)	PRRSV 1	Subtype 2
KC714029.1	No(WK)	No(QWEA-)	PRRSV 1	Subtype 2
EU071251.1	No(WK)	No(QWEA-)	PRRSV 1	Subtype 2
EU071233.1	No(WK)	No(QWEA-)	PRRSV 1	Subtype 2
EU071238.1	No(WK)	No(QWEA-)	PRRSV 1	Subtype 2
EU071250.1	No(WK)	No(QWEA-)	PRRSV 1	Subtype 2
EU071242.1	No(WK)	No(QWEA-)	PRRSV 1	Subtype 2
EU071234.1	No(WK)	No(QWEA-)	PRRSV 1	Subtype 2
JF802085.1	No(WK)	No(QWEA-)	PRRSV 1	Subtype 3
KP889243.1	No(WK)	No(QWEA-)	PRRSV 1	Subtype 3
DQ324694.2	No(WK)	No(QWEA-)	PRRSV 1	Subtype 3
DQ324695.1	No(WK)	No(QWEA-)	PRRSV 1	Subtype 3
DQ324693.1	No(WK)	No(QWEA-)	PRRSV 1	Subtype 3
DQ324692.1	No(WK)	No(QWEA-)	PRRSV 1	Subtype 3
DQ324676.2	No(WK)	No(QWEA-)	PRRSV 1	Subtype 3
DQ324669.2	No(WK)	No(QWEA-)	PRRSV 1	Subtype 3
EU071228.1	No(WK)	No(QWEA-)	PRRSV 1	Subtype 3
EU071227.1	No(WK)	No(QWEA-)	PRRSV 1	Subtype 3
JN651735.1	No(WK)	No(QWEA-)	PRRSV 1	Subtype 3
